# Supplementary material for: Endocyclophotocoagulation combined with phacoemulsification in surgically naive primary open-angle glaucoma: three-year results
Source: Eye (Lond). 2021 Sep 15;36(10):1890–5. doi: 10.1038/s41433-021-01734-4 (PMC9499941; doi:10.1038/s41433-021-01734-4)
Supplement: Supplementary file 2 — Supplementary Table [file 41433_2021_1734_MOESM2_ESM.xlsx]

## Sheet: Sheet1
	Loss to follow up
	n	Baseline IOP, mmHg	Final IOP, mmHg	Reason for loss to
		(mean ± SD)	(mean ± SD)	follow up
	13	16.4 ± 6.4	12.5 ± 2.9	Unknown = 1
				Hospital transfer = 4
				Death = 8
	Missing data
	Follow up	n	Baseline IOP, mmHg	Final IOP, mmHg
	year		(mean ± SD)	(mean ± SD)
	2	6	18.3 ± 1.7	16.4 ± 4.7
	3	24	18.3 ± 5.8	14.4 ± 4.9
